# Supplementary material for: Maximizing Bifunctionality for Overall Water Splitting by Integrating H2 Spillover and Oxygen Vacancies in CoPBO/Co3O4 Composite Catalyst
Source: Small Sci. 2024 Nov 10;4(12):2400343. doi: 10.1002/smsc.202400343 (PMC11935209; doi:10.1002/smsc.202400343)
Supplement: Supplementary file 1 — Supplementary Material [file SMSC-4-2400343-s001.zip]

Archive with 2 entries (2 files):
- smsc202400343-sup-0001-SuppData-S1.MOV
- smsc202400343-sup-0001-SuppData-S1.pdf
